# Supplementary material for: GPR30 Activation by 17β-Estradiol Promotes p62 Phosphorylation and Increases Estrogen Receptor α Protein Expression by Inducing Its Release from a Complex Formed with KEAP1
Source: J Pers Med. 2021 Sep 11;11(9):906. doi: 10.3390/jpm11090906 (PMC8468056; doi:10.3390/jpm11090906)
Supplement: Supplementary file 1 [file jpm-11-00906-s001.zip]

Archive with 1 entries (1 files):
- jpm-1286615-supplementary.pdf
